# Supplementary material for: Plasmid- and strain-specific factors drive variation in ESBL-plasmid spread in vitro and in vivo
Source: ISME J. 2020 Nov 4;15(3):862–78. doi: 10.1038/s41396-020-00819-4 (PMC8026971; doi:10.1038/s41396-020-00819-4)
Supplement: Supplementary file 3 — Supplementary Table S2 [file 41396_2020_819_MOESM3_ESM.xlsx]

## Sheet: sequenced transconjugants
seq_num	experimental environement	transferred ESBL-plasmid	recipient strain	plasmid transmission route (Donor:Recipient1stgen:Recipient2ndgen)	experimental generation	plasmids co-transferred from donor to recipient	recipient plasmids lost
1	in vitro	p1B_IncI	RE1	D1:RE1	1st	p1D_ColRNAI	none
2	in vitro	p1B_IncI	RE1	D1:RE1:RE1	2nd	none	none
3	in vitro	p1B_IncI	RE2	D1:RE1:RE2	2nd	none	none
4	in vitro	p1B_IncI	RS	D1:RE1:RS	2nd	none	none
5	in vitro	p1B_IncI	RS	D1:RS	1st	none	none
6	in vitro	p1B_IncI	RE1	D1:RS:RE1	2nd	none	none
7	in vitro	p1B_IncI	RE2	D1:RS:RE2	2nd	none	none
8	in vitro	p1B_IncI	RS	D1:RS:RS	2nd	none	none
9	in vitro	p4A_IncI	RE1	D4:RE1	1st	none	none
10	in vitro	p4A_IncI	RE1	D4:RE1:RE1	2nd	none	none
11	in vitro	p4A_IncI	RE2	D4:RE1:RE2	2nd	none	none
12	in vitro	p4A_IncI	RS	D4:RE1:RS	2nd	none	none
13	in vitro	p4A_IncI	RE2	D4:RE2	1st	none	none
14	in vitro	p4A_IncI	RE1	D4:RE2:RE1	2nd	none	none
15	in vitro	p4A_IncI	RE2	D4:RE2:RE2	2nd	none	none
16	in vitro	p4A_IncI	RS	D4:RE2:RS	2nd	none	none
17	in vitro	p4A_IncI	RS	D4:RS	1st	none	none
18	in vitro	p4A_IncI	RE1	D4:RS:RE1	2nd	none	none
19	in vitro	p4A_IncI	RE2	D4:RS:RE2	2nd	none	none
20	in vitro	p4A_IncI	RS	D4:RS:RS	2nd	none	none
21	in vitro	p4A_IncI	RE3	D4:RE3_1	1st	none	none
22	in vitro	p4A_IncI	RE3	D4:RE3_2	1st	none	none
23	in vitro	p4A_IncI	RE3	D4:RE3_3	1st	none	none
24	in vivo	p4A_IncI	RE3	D4:RE3_1	1st	none	none
25	in vivo	p4A_IncI	RE3	D4:RE3_2	1st	none	none
26	in vivo	p4A_IncI	RE3	D4:RE3_3	1st	none	none
27	in vivo	p4A_IncI	RE3	D4:RE3_4	1st	none	none
28	in vivo	p4A_IncI	RE3	D4:RE3_5	1st	none	none
29	in vivo	p4A_IncI	RE3	D4:RE3_6	1st	none	none
30	in vivo	p4A_IncI	RE3	D4:RE3_7	1st	none	none
31	in vivo	p4A_IncI	RE3	D4:RE3_8	1st	none	none
32	in vitro	p8A_IncF	RE1	D8:RE1	1st	p8C_IncBOKZ	none
33	in vitro	p8A_IncF	RE1	D8:RE1:RE1	2nd	none	none
34	in vitro	p8A_IncF	RE2	D8:RE1:RE2	2nd	none	none
35	in vitro	p8A_IncF	RS	D8:RE1:RS	2nd	none	none
36	in vitro	p8A_IncF	RE2	D8:RE2	1st	p8C_IncBOKZ, p8G_Col8282	none
37	in vitro	p8A_IncF	RE1	D8:RE2:RE1	2nd	none	none
39	in vitro	p8A_IncF	RE2	D8:RE2:RE2	2nd	none	none
38	in vitro	p8A_IncF	RS	D8:RE2:RS	2nd	p8C_IncBOKZ, p8G_Col8282	none
40	in vitro	p8A_IncF	RS	D8:RS	1st	none	none
41	in vitro	p8A_IncF	RE1	D8:RS:RE1	2nd	none	none
42	in vitro	p8A_IncF	RE2	D8:RS:RE2	2nd	none	none
43	in vitro	p8A_IncF	RS	D8:RS:RS	2nd	none	none
44	in vitro	p8A_IncF	RE3	D8:RE3_1	1st	p8B_p0111	pRE3A_IncF
45	in vitro	p8A_IncF	RE3	D8:RE3_2	1st	p8B_p0111	none
46	in vitro	p8A_IncF	RE3	D8:RE3_3	1st	p8B_p0111	pRE3A_IncF
47	in vivo	p8A_IncF	RE3	D8:RE3_1	1st	none	pRE3A_IncF
48	in vivo	p8A_IncF	RE3	D8:RE3_2	1st	none	pRE3A_IncF
49	in vivo	p8A_IncF	RE3	D8:RE3_3	1st	none	pRE3A_IncF
50	in vivo	p8A_IncF	RE3	D8:RE3_4	1st	none	pRE3A_IncF
51	in vivo	p8A_IncF	RE3	D8:RE3_5	1st	none	none
52	in vivo	p8A_IncF	RE3	D8:RE3_6	1st	none	none
53	in vivo	p8A_IncF	RE3	D8:RE3_7	1st	none	none
54	in vivo	p8A_IncF	RE3	D8:RE3_8	1st	none	none

## Sheet: plasmids_D1
seq id	position	annotation	description	note	plasmid transmission route:	in vitro D1:RE1	in vitro D1:RE1:RE1	in vitro D1:RE1:RE2	in vitro D1:RE1:RS	in vitro D1:RS	in vitro D1:RS:RE1	in vitro D1:RS:RE2	in vitro D1:RS:RS
p1D_ColRNAI	2,326	intergenic (+319/‑68)	Colicin‑E1/Lysis protein for colicin N	assumed ancestral		(T)7→6	(T)7→6	(T)7→6	(T)7→6	(T)7→6	(T)7→6	(T)7→6	(T)7→6

## Sheet: plasmids_D4
seq id	gene	position	annotation	description	note	plasmid transmission route:	in vitro D4:RE1	in vitro D4:RE1:RE1	in vitro D4:RE1:RE2	in vitro D4:RE1:RS	in vitro D4:RE2	in vitro D4:RE2:RE1	in vitro D4:RE2:RE2	in vitro D4:RE2:RS	in vitro D4:RS	in vitro D4:RS:RE1	in vitro D4:RS:RE2	in vitro D4:RS:RS	in vitro D4:RE3_1	in vitro D4:RE3_2	in vitro D4:RE3_3	in vivo D4:RE3_1	in vivo D4:RE3_2	in vivo D4:RE3_3	in vivo D4:RE3_4	in vivo D4:RE3_5	in vivo D4:RE3_6	in vivo D4:RE3_7	in vivo D4:RE3_8
p4A_IncI, ESBL	D4_00006 ←	7,201	coding (285/420 nt)	hypothetical protein			Δ1 bp	Δ1 bp	Δ1 bp	Δ1 bp	Δ1 bp	Δ1 bp		Δ1 bp	Δ1 bp	Δ1 bp	Δ1 bp	Δ1 bp	Δ1 bp	Δ1 bp	Δ1 bp	Δ1 bp	Δ1 bp		Δ1 bp	Δ1 bp	Δ1 bp		Δ1 bp
p4A_IncI, ESBL	D4_00011 ← / ← D4_00012	10,475	intergenic (‑107/+8)	hypothetical protein/hypothetical protein	assumed ancestral		Δ1 bp	Δ1 bp	Δ1 bp	Δ1 bp	Δ1 bp	Δ1 bp	Δ1 bp	Δ1 bp	Δ1 bp	Δ1 bp	Δ1 bp	Δ1 bp	Δ1 bp	Δ1 bp	Δ1 bp	Δ1 bp	Δ1 bp	Δ1 bp	Δ1 bp	Δ1 bp	Δ1 bp	Δ1 bp	Δ1 bp
p4A_IncI, ESBL	D4_00012 ←	10,505	coding (179/201 nt)	hypothetical protein	assumed ancestral		+T	+T	+T	+T	+T	+T	+T	+T	+T	+T	+T	+T	+T	+T	+T	+T	+T	+T	+T	+T	+T	+T	+T
p4A_IncI, ESBL	D4_00012 ←	10,584	V34I (GTT→ATT)	hypothetical protein					C→T	C→T	C→T	C→T	C→T	C→T	C→T		C→T	C→T			C→T	C→T	C→T		C→T			C→T
p4A_IncI, ESBL	D4_00080 ←	71,999	W6G (TGG→GGG)	hypothetical protein					A→C	A→C	A→C		A→C	A→C	A→C		A→C	A→C	A→C	A→C	A→C	A→C	A→C	A→C	A→C	A→C	A→C	A→C	A→C
p4A_IncI, ESBL	D4_00099 ← / –	88,320	intergenic (‑581/–)	hypothetical protein/–										(T)5→6	(T)5→6			(T)5→6	(T)5→6	(T)5→6	(T)5→6

## Sheet: plasmids_D8
seq id	gene	position	annotation	description	note	plasmid transmission route:	in vitro D8:RE1	in vitro D8:RE1:RE1	in vitro D8:RE1:RE2	in vitro D8:RE1:RS	in vitro D8:RE2	in vitro D8:RE2:RE1	in vitro D8:RE2:RE2	in vitro D8:RE2:RS	in vitro D8:RS	in vitro D8:RS:RE1	in vitro D8:RS:RE2	in vitro D8:RS:RS	in vitro D8:RE3_1	in vitro D8:RE3_2	in vitro D8:RE3_3	in vivo D8:RE3_1	in vivo D8:RE3_2	in vivo D8:RE3_3	in vivo D8:RE3_4	in vivo D8:RE3_5	in vivo D8:RE3_6	in vivo D8:RE3_7	in vivo D8:RE3_8
p8A_IncF, ESBL	insH‑6 →	56,175	P100P (CCT→CCG)	CP4‑44 prophage, IS5 transposase and trans‑activator	assumed ancestral		T→G	T→G	T→G	T→G	T→G	T→G	T→G	T→G	T→G	T→G	T→G	T→G	T→G	T→G	T→G	T→G	T→G	T→G	T→G	T→G	T→G	T→G	T→G
p8A_IncF, ESBL	insH‑6 →	56,252	N126S (AAT→AGT)	CP4‑44 prophage, IS5 transposase and trans‑activator	assumed ancestral		A→G	A→G	A→G	A→G	A→G	A→G	A→G	A→G	A→G	A→G	A→G	A→G	A→G	A→G	A→G	A→G	A→G	A→G	A→G	A→G	A→G	A→G	A→G
p8A_IncF, ESBL	insH‑6 →	56,454	L193L (CTG→CTA)	CP4‑44 prophage, IS5 transposase and trans‑activator	assumed ancestral		G→A	G→A	G→A	G→A	G→A	G→A	G→A	G→A	G→A	G→A	G→A	G→A	G→A	G→A	G→A	G→A	G→A	G→A	G→A	G→A	G→A	G→A	G→A
p8A_IncF, ESBL	insH‑6 →	56,672	S266Y (TCC→TAC)	CP4‑44 prophage, IS5 transposase and trans‑activator	assumed ancestral		C→A	C→A	C→A	C→A	C→A	C→A	C→A	C→A	C→A	C→A	C→A	C→A	C→A	C→A	C→A	C→A	C→A	C→A	C→A	C→A	C→A	C→A	C→A
p8B_p0111	tfaE ← / ← stfE_2	2,206	intergenic (‑90/+378)	e14 prophage, predicted tail fiber assembly protein/e14 prophage, predicted side tail fiber protein fragment																	2 bp→CC
p8B_p0111	tfaE ← / ← stfE_2	2,209	intergenic (‑93/+376)	e14 prophage, predicted tail fiber assembly protein/e14 prophage, predicted side tail fiber protein fragment																	A→C
p8B_p0111	tfaE ← / ← stfE_2	2,221	intergenic (‑105/+364)	e14 prophage, predicted tail fiber assembly protein/e14 prophage, predicted side tail fiber protein fragment																	T→A
p8B_p0111	tfaE ← / ← stfE_2	2,227	intergenic (‑111/+358)	e14 prophage, predicted tail fiber assembly protein/e14 prophage, predicted side tail fiber protein fragment																T→C	T→C
p8B_p0111	tfaE ← / ← stfE_2	2,278	intergenic (‑162/+306)	e14 prophage, predicted tail fiber assembly protein/e14 prophage, predicted side tail fiber protein fragment															2 bp→TT
p8B_p0111	tfaE ← / ← stfE_2	2,283	intergenic (‑167/+302)	e14 prophage, predicted tail fiber assembly protein/e14 prophage, predicted side tail fiber protein fragment															A→G
p8B_p0111	tfaE ← / ← stfE_2	2,287	intergenic (‑171/+298)	e14 prophage, predicted tail fiber assembly protein/e14 prophage, predicted side tail fiber protein fragment															C→T
p8B_p0111	tfaE ← / ← stfE_2	2,290	intergenic (‑174/+295)	e14 prophage, predicted tail fiber assembly protein/e14 prophage, predicted side tail fiber protein fragment															G→A

## Sheet: RE1_chromosome
seq id	gene	position	annotation	description	note	plasmid transmission route:	in vitro D1:RE1	in vitro D4:RE1	in vitro D8:RE1	in vitro D1:RE1:RE1	in vitro D4:RE1:RE1	in vitro D8:RE1:RE1	in vitro D4:RE2:RE1	in vitro D8:RE2:RE1	in vitro D1:RS:RE1	in vitro D4:RS:RE1	in vitro D8:RS:RE1
cRE1	8‑78_00039 ← / ← 8‑78_00040	41,868	intergenic (‑172/+399)	hypothetical protein/hypothetical protein	assumed ancestral		(GTT)2→1	(GTT)2→1	(GTT)2→1	(GTT)2→1	(GTT)2→1	(GTT)2→1	(GTT)2→1	(GTT)2→1	(GTT)2→1	(GTT)2→1	(GTT)2→1
cRE1	yibD_1 → / → rfaL	86,692	intergenic (+212/‑126)	putative glycosyl transferase/O‑antigen ligase			(A)9→8		(A)9→8		(A)9→8		(A)9→8		(A)9→8	(A)9→8	(A)9→8
cRE1	sadB ← / ← 8‑78_00105	112,227	intergenic (‑101/+459)	Inner membrane lipoprotein SadB/hypothetical protein			Δ1 bp	Δ1 bp	Δ1 bp	Δ1 bp	Δ1 bp	Δ1 bp	Δ1 bp		Δ1 bp	Δ1 bp	Δ1 bp
cRE1	dppF →	176,290	A294T (GCC→ACC)	dipeptide ABC transporter ‑ putative ABC binding subunit	assumed ancestral		G→A	G→A	G→A	G→A	G→A	G→A	G→A	G→A	G→A	G→A	G→A
cRE1	yhjA_1 →	210,184	coding (1115/1161 nt)	putative cytochrome C peroxidase	assumed ancestral		(A)5→6	(A)5→6	(A)5→6	(A)5→6	(A)5→6	(A)5→6	(A)5→6	(A)5→6	(A)5→6	(A)5→6	(A)5→6
cRE1	yhiS_1 ← / ← arsC	234,109	intergenic (‑229/+388)	hypothetical protein/arsenate reductase				(A)6→5	(A)6→5	(A)6→5	(A)6→5	(A)6→5	(A)6→5	(A)6→5	(A)6→5	(A)6→5	(A)6→5
cRE1	manX_2 ← / → livJ	283,114	intergenic (‑112/‑824)	mannose PTS permease/branched chain amino acid ABC transporter ‑ periplasmic binding protein			(T)6→5	(T)6→5	(T)6→5	(T)6→5	(T)6→5		(T)6→5				(T)6→5
cRE1	ydeS_1 →	324,596	coding (118‑120/576 nt)	putative fimbrial‑like adhesin protein			(GAT)3→2		(GAT)3→2		(GAT)3→2		(GAT)3→2	(GAT)3→2		(GAT)3→2	(GAT)3→2
cRE1	ydeS_1 → / → sfmC	325,100	intergenic (+46/‑89)	putative fimbrial‑like adhesin protein/putative pilin chaperone, periplasmic	assumed ancestral		Δ1 bp	Δ1 bp	Δ1 bp	Δ1 bp	Δ1 bp	Δ1 bp	Δ1 bp	Δ1 bp	Δ1 bp	Δ1 bp	Δ1 bp
cRE1	mscL ← / ← trkA	449,715	intergenic (‑60/+70)	mechanosensitive channel MscL/NAD‑binding component of TrK potassium transporter													C→G
cRE1	acrE ← / → envR	473,981	intergenic (‑318/‑82)	AcrEF‑TolC multidrug efflux transport system ‑ membrane fusion protein/EnvR DNA‑binding transcriptional repressor				Δ1 bp	Δ1 bp	Δ1 bp	Δ1 bp		Δ1 bp	Δ1 bp	Δ1 bp	Δ1 bp	Δ1 bp
cRE1	deaD → / → mtr	579,874	intergenic (+181/‑43)	DeaD, DEAD‑box RNA helicase/tryptohan / indole:H+ symporter Mtr					(ATGCA)16→24
cRE1	fhuA_1 ← / → fepC_1	718,673	intergenic (‑229/‑146)	ferrichrome / phage / antibiotic outer membrane porin FhuA/ferric enterobactin ABC transporter ‑ ATP binding subunit							(T)8→5
cRE1	fhuA_1 ← / → fepC_1	718,676	intergenic (‑232/‑145)	ferrichrome / phage / antibiotic outer membrane porin FhuA/ferric enterobactin ABC transporter ‑ ATP binding subunit							T→A
cRE1	fadD_1 ← / → yghO	781,463	intergenic (‑178/‑228)	fatty acyl‑CoA synthetase/putative DNA‑binding transcriptional regulator						T→A						T→A
cRE1	fadD_1 ← / → yghO	781,469	intergenic (‑184/‑221)	fatty acyl‑CoA synthetase/putative DNA‑binding transcriptional regulator			(TG)3→2			(TG)3→2						(TG)3→2
cRE1	glcA → / → yghJ	792,711	intergenic (+431/‑54)	glycolate / lactate:H+ symporter/putative lipoprotein					(TAAA)2→1
cRE1	yghD → / → kpsM	809,603	intergenic (+345/‑716)	putative secretion pathway protein, M‑type protein, membrane anchored/Polysialic acid transport protein KpsM			Δ2 bp	Δ2 bp	Δ2 bp	Δ2 bp	Δ2 bp	Δ2 bp	Δ2 bp			Δ2 bp	Δ2 bp
cRE1	yghD → / → kpsM	809,704	intergenic (+446/‑616)	putative secretion pathway protein, M‑type protein, membrane anchored/Polysialic acid transport protein KpsM			Δ1 bp		Δ1 bp	Δ1 bp	Δ1 bp	Δ1 bp				Δ1 bp
cRE1	8‑78_00780 →	812,026	coding (225/228 nt)	hypothetical protein					Δ1 bp	Δ1 bp
cRE1	8‑78_00780 →	812,027	*76K (TAA→AAA)	hypothetical protein					T→A	T→A
cRE1	kdsD_2 ← / ← 8‑78_00793	826,697	intergenic (‑376/+436)	D‑arabinose 5‑phosphate isomerase/hypothetical protein							(TTA)3→2
cRE1	8‑78_00927 →	977,778	coding (165/177 nt)	hypothetical protein				(A)8→7	(A)8→7	(A)8→7	(A)8→7		(A)8→7	(A)8→7	(A)8→7	(A)8→7	(A)8→7
cRE1	bglG_1 →		coding (23/711 nt)	BglG transcriptional antiterminator (monomer)
cRE1	bglG_1 →	978,401	coding (646/711 nt)	BglG transcriptional antiterminator (monomer)					(A)6→5			(A)6→5			(A)6→5
cRE1	8‑78_00938 ← / ← 8‑78_00939	988,525	intergenic (‑248/+312)	hypothetical protein/hypothetical protein					(A)6→5		(A)6→5	(A)6→5	(A)6→5		(A)6→5		(A)6→5
cRE1	8‑78_00943 ← / ← 8‑78_00944	997,589	intergenic (‑710/+219)	hypothetical protein/hypothetical protein									+TA
cRE1	vgrG1_1 ←	999,086	coding (2361/2475 nt)	Actin cross‑linking toxin VgrG1			+T		+T	+T	+T	+T	+T	+T	+T	+T	+T
cRE1	8‑78_00948 ←	1,001,961	coding (583‑584/615 nt)	hypothetical protein				(T)9→7	(T)9→7	(T)9→7			(T)9→7			(T)9→7	(T)9→7
cRE1	8‑78_01036 →	1,096,949	coding (884‑885/945 nt)	hypothetical protein	assumed ancestral		(A)6→4	(A)6→4	(A)6→4	(A)6→4	(A)6→4	(A)6→4	(A)6→4	(A)6→4	(A)6→4	(A)6→4	(A)6→4
cRE1	ygaV ← / → yqaE	1,170,074	intergenic (‑44/‑138)	putative DNA‑binding transcriptional regulator/putative membrane protein					+A	+A	+A	+A	+A	+A		+A	+A
cRE1	sixA → / → yfcV	1,453,230	intergenic (+117/‑449)	phosphohistidine phosphatase/putative fimbrial‑like adhesin protein						(T)5→4	(T)5→4
cRE1	sixA → / → yfcV	1,453,406	intergenic (+293/‑273)	phosphohistidine phosphatase/putative fimbrial‑like adhesin protein					(T)7→6
cRE1	alaA ← / → lrhA	1,502,455	intergenic (‑235/‑685)	glutamate‑pyruvate aminotransferase/LrhA DNA‑binding transcriptional dual regulator					T→A	T→A		T→A	T→A	T→A		T→A	T→A
cRE1	nudI ← / → yfaZ	1,541,462	intergenic (‑111/‑169)	pyrimidine deoxynucleoside triphosphate pyrophosphohydrolase/outer membrane protein					(T)6→5				(T)6→5				(T)6→5
cRE1	8‑78_01520 →	1,617,187	coding (190‑191/201 nt)	hypothetical protein					(T)10→8	(T)10→8			(T)10→8				(T)10→8
cRE1	8‑78_01521 →		coding (14‑15/330 nt)	hypothetical protein					(T)10→8	(T)10→8							(T)10→8
cRE1	8‑78_01547 ←	1,632,133	K309T (AAA→ACA)	hypothetical protein					T→G	T→G		T→G	T→G			T→G
cRE1	oatA ←	1,654,406	coding (683/723 nt)	O‑acetyltransferase OatA					(A)5→4	(A)5→4		(A)5→4	(A)5→4			(A)5→4	(A)5→4
cRE1	stfE_2 ←	1,735,695	V195A (GTA→GCA)	e14 prophage, predicted side tail fiber protein fragment						A→G			A→G	A→G	A→G	A→G	A→G
cRE1	stfE_2 ←	1,735,700	G193G (GGT→GGC)	e14 prophage, predicted side tail fiber protein fragment					A→G	A→G			A→G	A→G	A→G	A→G	A→G
cRE1	stfE_2 ←	1,735,721	T186T (ACA→ACG)	e14 prophage, predicted side tail fiber protein fragment			T→C	T→C	T→C			T→C	T→C		T→C	T→C
cRE1	rfbC → / → wzxC_2	1,868,496	intergenic (+298/‑217)	dTDP‑4‑dehydrorhamnose 3,5‑epimerase/WzxC					Δ2 bp
cRE1	wzxC_2 →	1,869,437	coding (724/759 nt)	WzxC					(A)5→4	(A)5→4	(A)5→4				(A)5→4		(A)5→4
cRE1	8‑78_01784 →	1,872,006	coding (677/741 nt)	hypothetical protein									Δ1 bp
cRE1	8‑78_01786 →	1,873,968	coding (1074‑1075/1128 nt)	hypothetical protein			(T)7→5		(T)7→5	(T)7→5		(T)7→5			(T)7→5
cRE1	8‑78_01786 →	1,874,002	coding (1108‑1110/1128 nt)	hypothetical protein			(CAG)3→2		(CAG)3→2	(CAG)3→2	(CAG)3→2	(CAG)3→2
cRE1	8‑78_01787 →	1,874,505	coding (434‑435/528 nt)	hypothetical protein					(TG)4→3
cRE1	8‑78_01787 → / → mfpsA	1,874,667	intergenic (+68/‑14)	hypothetical protein/Mannosylfructose‑phosphate synthase			(T)11→9		(T)11→9		(T)11→9					(T)11→9
cRE1	cpsB_2 →	1,875,985	coding (808/2250 nt)	mannose‑1‑phosphate guanylyltransferase									(A)7→6
cRE1	cpsG_2 →	1,878,803	coding (1343‑1348/1371 nt)	phosphomannomutase			(AACTTA)2→1	(AACTTA)2→1	(AACTTA)2→1	(AACTTA)2→1	(AACTTA)2→1	(AACTTA)2→1	(AACTTA)2→1	(AACTTA)2→1		(AACTTA)2→1
cRE1	ugd_1 →	1,880,889	coding (241/258 nt);coding (39/966 nt)	UDP‑glucose 6‑dehydrogenase			Δ1 bp		Δ1 bp	Δ1 bp	Δ1 bp	Δ1 bp	Δ1 bp	Δ1 bp	Δ1 bp	Δ1 bp
cRE1	ugd_2 →			UDP‑glucose 6‑dehydrogenase
cRE1	sgcB_2 →	1,925,948	coding (20‑22/297 nt)	putative enzyme IIB component of PTS			(TTG)3→2		(TTG)3→2	(TTG)3→2	(TTG)3→2	(TTG)3→2	(TTG)3→2		(TTG)3→2	(TTG)3→2	(TTG)3→2
cRE1	yhjB_2 ← / → 8‑78_01854	1,932,929	intergenic (‑368/‑67)	putative DNA‑binding response regulator in two‑component regulatory system/hypothetical protein				(TTGC)2→1	(TTGC)2→1	(TTGC)2→1	(TTGC)2→1	(TTGC)2→1	(TTGC)2→1
cRE1	8‑78_01889 ←	2,000,082	coding (6‑8/153 nt)	hypothetical protein			(T)9→6		(T)9→6	(T)9→6	(T)9→6	(T)9→6	(T)9→6		(T)9→6	(T)9→6	(T)9→6
cRE1	8‑78_01891 ← / → sdiA_1	2,001,563	intergenic (‑199/‑287)	hypothetical protein/SdiA DNA‑binding transcriptional dual regulator					(T)8→7				(T)8→7		(T)8→7
cRE1	sdiA_1 →	2,002,292	G148E (GGA→GAA)	SdiA DNA‑binding transcriptional dual regulator					G→A				G→A
cRE1	8‑78_01907 → / ← 8‑78_01908	2,014,904	intergenic (+205/+247)	tRNA‑Asn(gtt)/hypothetical protein						+CC	+CC	+CC	+CC	+CC	+CC	+CC	+CC
cRE1	8‑78_01908 ← / ← amn	2,015,903	intergenic (‑36/+306)	hypothetical protein/AMP nucleosidase			+G	+G		+G							+G
cRE1	8‑78_01941 ←	2,063,145	coding (128‑129/204 nt)	hypothetical protein			(A)6→4		(A)6→4	(A)6→4	(A)6→4	(A)6→4	(A)6→4	(A)6→4	(A)6→4	(A)6→4
cRE1	8‑78_01950 →	2,071,819	coding (464‑469/741 nt)	hypothetical protein			(A)12→6		(A)12→6	(A)12→6	(A)12→6	(A)12→6	(A)12→6	(A)12→6	(A)12→6	(A)12→6
cRE1	mobA_1 ← / → 8‑78_01964	2,082,199	intergenic (‑156/‑345)	Mobilization protein A/hypothetical protein			Δ1 bp	Δ1 bp	Δ1 bp	Δ1 bp			Δ1 bp			Δ1 bp
cRE1	mobA_1 ← / → 8‑78_01964	2,082,345	intergenic (‑302/‑199)	Mobilization protein A/hypothetical protein			C→G	C→G	C→G	C→G	C→G		C→G	C→G	C→G	C→G
cRE1	mobA_1 ← / → 8‑78_01964	2,082,347	intergenic (‑304/‑197)	Mobilization protein A/hypothetical protein			G→C	G→C	G→C	G→C	G→C		G→C	G→C	G→C	G→C
cRE1	mobA_1 ← / → 8‑78_01964	2,082,380	intergenic (‑337/‑163)	Mobilization protein A/hypothetical protein			(C)5→3	(C)5→3	(C)5→3	(C)5→3	(C)5→3		(C)5→3	(C)5→3	(C)5→3	(C)5→3
cRE1	mobA_1 ← / → 8‑78_01964	2,082,396	intergenic (‑353/‑148)	Mobilization protein A/hypothetical protein			Δ1 bp	Δ1 bp	Δ1 bp	Δ1 bp	Δ1 bp	Δ1 bp	Δ1 bp	Δ1 bp	Δ1 bp	Δ1 bp
cRE1	8‑78_01965 → / → bfpA	2,083,234	intergenic (+236/‑163)	hypothetical protein/Major structural subunit of bundle‑forming pilus					Δ1 bp	Δ1 bp			Δ1 bp	Δ1 bp
cRE1	8‑78_01968 ←	2,085,862	coding (69/105 nt)	hypothetical protein			Δ1 bp	Δ1 bp	Δ1 bp	Δ1 bp	Δ1 bp	Δ1 bp	Δ1 bp	Δ1 bp	Δ1 bp	Δ1 bp	Δ1 bp
cRE1	8‑78_01971 ←	2,087,268	coding (288‑290/549 nt)	hypothetical protein							(A)6→3
cRE1	8‑78_01972 ←	2,087,647	coding (51‑53/159 nt)	hypothetical protein							(T)10→7
cRE1	recF_2 →	2,089,624	coding (526/543 nt)	DNA replication and repair protein RecF			(A)8→7		(A)8→7	(A)8→7	(A)8→7	(A)8→7	(A)8→7			(A)8→7
cRE1	nmpC_1 ← / ← yedK_1	2,126,716	intergenic (‑378/+137)	outer membrane porin protein, locus of qsr prophage/putative protein					(T)8→9	(T)8→9			(T)8→9	(T)8→9	(T)8→9	(T)8→9	(T)8→9
cRE1	rcbA_1 ←	2,213,092	K50K (AAA→AAG)	protein involved in maintaining chromosome integrity / Rac prophage	assumed ancestral		T→C	T→C	T→C	T→C	T→C	T→C	T→C	T→C	T→C	T→C	T→C
cRE1	rcbA_1 ←	2,213,131	G37G (GGT→GGG)	protein involved in maintaining chromosome integrity / Rac prophage	assumed ancestral		A→C	A→C	A→C	A→C	A→C	A→C	A→C	A→C	A→C	A→C	A→C
cRE1	8‑78_02126 →	2,225,127	coding (62‑64/522 nt)	hypothetical protein			(T)10→7		(T)10→7	(T)10→7	(T)10→7		(T)10→7	(T)10→7		(T)10→7	(T)10→7
cRE1	8‑78_02126 →	2,225,130	F22S (TTT→TCT)	hypothetical protein			T→C		T→C	T→C	T→C		T→C	T→C		T→C	T→C
cRE1	8‑78_02126 →	2,225,131	coding (66‑68/522 nt)	hypothetical protein				(T)14→11				(T)14→11			(T)14→11
cRE1	hokD → / → 8‑78_02128	2,226,231	intergenic (+91/‑186)	Qin prophage, small toxic polypeptide/hypothetical protein	assumed ancestral		(T)7→6	(T)7→6	(T)7→6	(T)7→6	(T)7→6	(T)7→6	(T)7→6	(T)7→6	(T)7→6	(T)7→6	(T)7→6
cRE1	8‑78_02166 ← / → pphA	2,253,425	intergenic (‑149/‑830)	hypothetical protein/protein phosphatase 1 modulates phosphoproteins, signals protein misfolding									(T)9→8			(T)9→8
cRE1	ynfE ← / ← ynfD	2,505,444	intergenic (‑92/+107)	oxidoreductase subunit/putative protein				G→A	G→A	G→A			G→A			G→A	G→A
cRE1	8‑78_02455 → / → 8‑78_02456	2,546,905	intergenic (+5/‑7)	hypothetical protein/hypothetical protein			(GGA)2→1	(GGA)2→1	(GGA)2→1	(GGA)2→1		(GGA)2→1	(GGA)2→1	(GGA)2→1	(GGA)2→1	(GGA)2→1	(GGA)2→1
cRE1	pqqL → / → gadB	2,565,634	intergenic (+179/‑183)	putative zinc peptidase/glutamate decarboxylase B subunit					A→C	A→C			A→C			A→C	A→C
cRE1	8‑78_02500 ←	2,596,664	coding (480‑482/567 nt)	hypothetical protein			(A)9→6		(A)9→6	(A)9→6	(A)9→6	(A)9→6			(A)9→6	(A)9→6
cRE1	8‑78_02500 ←	2,596,911	coding (235/567 nt)	hypothetical protein					(T)8→7
cRE1	8‑78_02501 ← / ← vgrG1_3	2,597,864	intergenic (‑159/+87)	hypothetical protein/Actin cross‑linking toxin VgrG1					Δ2 bp		Δ2 bp	Δ2 bp	Δ2 bp		Δ2 bp	Δ2 bp	Δ2 bp
cRE1	cdtA ← / ← 8‑78_02562	2,672,882	intergenic (‑323/+191)	Cytolethal distending toxin subunit A/hypothetical protein			(T)5→4	(T)5→4	(T)5→4	(T)5→4		(T)5→4	(T)5→4		(T)5→4	(T)5→4	(T)5→4
cRE1	trkG ←	2,699,331	coding (1407/1437 nt)	K+ transporter TrkG				(A)9→8	(A)9→8		(A)9→8	(A)9→8	(A)9→8			(A)9→8	(A)9→8
cRE1	trkG ← / ← rzpD_1	2,700,862	intergenic (‑125/+47)	K+ transporter TrkG/DLP12 prophage, predicted murein endopeptidase			Δ2 bp		Δ2 bp			Δ2 bp	Δ2 bp
cRE1	essD_1 ← / ← 8‑78_02593	2,702,453	intergenic (‑374/+407)	DLP12 prophage, predicted phage lysis protein/tRNA‑Gly(tcc)			(T)9→7		(T)9→7	(T)9→7	(T)9→7	(T)9→7	(T)9→7	(T)9→7	(T)9→7	(T)9→7	(T)9→7
cRE1	essD_1 ← / ← 8‑78_02593	2,702,478	intergenic (‑399/+383)	DLP12 prophage, predicted phage lysis protein/tRNA‑Gly(tcc)				(A)9→8	(A)9→8	(A)9→8	(A)9→8	(A)9→8	(A)9→8	(A)9→8	(A)9→8	(A)9→8	(A)9→8
cRE1	8‑78_02597 ← / ← 8‑78_02598	2,705,158	intergenic (‑363/+53)	hypothetical protein/hypothetical protein					(A)5→4		(A)5→4		(A)5→4				(A)5→4
cRE1	cysB ← / ← topA	2,795,109	intergenic (‑144/+67)	CysB‑O‑acetyl‑L‑serine DNA‑binding transcriptional dual regulator/DNA topoisomerase I							(A)8→6						(A)8→6
cRE1	adhE_2 →	2,829,787	S662Y (TCT→TAT)	pyruvate formate‑lyase deactivase [multifunctional]	assumed ancestral		C→A	C→A	C→A	C→A	C→A	C→A	C→A	C→A	C→A	C→A	C→A
cRE1	minE → / → ymgG	2,903,449	intergenic (+195/‑192)	cell division topological specificity factor and inhibitory component of the MinC‑MinD‑MinE system that regulates septum placement/putative protein					(A)8→6	(A)8→6	(A)8→6	(A)8→6	(A)8→6				(A)8→6
cRE1	icd_1 ← / → yjaB_1	2,912,292	intergenic (‑23/‑457)	isocitrate dehydrogenase/putative acetyltransferase					2 bp→CC	2 bp→CC			2 bp→CC	2 bp→CC		2 bp→CC
cRE1	icd_1 ← / → yjaB_1	2,912,408	intergenic (‑139/‑342)	isocitrate dehydrogenase/putative acetyltransferase												(G)5→4
cRE1	stfR_2 ←	2,919,407	coding (1700‑1701/1710 nt)	putative membrane protein			(C)5→3	(C)5→3	(C)5→3	(C)5→3	(C)5→3	(C)5→3	(C)5→3	(C)5→3		(C)5→3	(C)5→3
cRE1	8‑78_02852 → / ← 8‑78_02853	2,947,654	intergenic (+56/+450)	hypothetical protein/hypothetical protein			(CTAGT)2→1		(CTAGT)2→1	(CTAGT)2→1	(CTAGT)2→1	(CTAGT)2→1	(CTAGT)2→1	(CTAGT)2→1	(CTAGT)2→1	(CTAGT)2→1	(CTAGT)2→1
cRE1	8‑78_02852 → / ← 8‑78_02853	2,947,663	intergenic (+65/+445)	hypothetical protein/hypothetical protein			Δ1 bp		Δ1 bp	Δ1 bp	Δ1 bp	Δ1 bp	Δ1 bp	Δ1 bp	Δ1 bp	Δ1 bp	Δ1 bp
cRE1	nmpC_3 ← / ← 8‑78_02893	2,982,322	intergenic (‑213/+22)	outer membrane porin protein, locus of qsr prophage/hypothetical protein			(ATT)2→1					(ATT)2→1
cRE1	dinI → / → bssS	3,082,969	intergenic (+44/‑247)	DNA damage‑inducible protein I/regulator of biofilm formation					(T)8→6		(T)8→6	(T)8→6	(T)8→6		(T)8→6	(T)8→6	(T)8→6
cRE1	csgB ← / → csgD	3,100,383	intergenic (‑158/‑597)	curlin, minor subunit precursor/CsgD DNA‑binding transcriptional dual regulator			(T)8→7		(T)8→7	(T)8→7	(T)8→7	(T)8→7	(T)8→7	(T)8→7		(T)8→7	(T)8→7
cRE1	fepA_1 ←	3,145,103	L9V (TTA→GTT)	ferric enterobactin / colicin B / colicin D outer membrane porin FepA									T→A
cRE1	fepA_1 ←	3,145,105	L9V (TTA→GTT)	ferric enterobactin / colicin B / colicin D outer membrane porin FepA									A→C
cRE1	8‑78_03086 ← / → 8‑78_03087	3,158,557	intergenic (‑429/‑76)	hypothetical protein/hypothetical protein					G→A	G→A
cRE1	8‑78_03088 →	3,159,673	A161A (GCA→GCT)	hypothetical protein					A→T
cRE1	8‑78_03088 →	3,159,688	V166V (GTT→GTC)	hypothetical protein			T→C		T→C	T→C		T→C
cRE1	8‑78_03088 →	3,159,692	I168F (ATC→TTT)	hypothetical protein			A→T		A→T	A→T		A→T
cRE1	8‑78_03088 →	3,159,694	I168F (ATC→TTT)	hypothetical protein			C→T		C→T	C→T		C→T
cRE1	8‑78_03088 →	3,159,703	L171L (TTG→TTA)	hypothetical protein			G→A		G→A	G→A	G→A	G→A
cRE1	8‑78_03103 → / → cea	3,174,686	intergenic (+1206/‑54)	hypothetical protein/Colicin‑E1					2 bp→AA
cRE1	ycdT ← / → pgaA	3,213,015	intergenic (‑92/‑496)	diguanylate cyclase/partially N‑deacetylated poly‑beta‑1,6‑N‑acetyl‑D‑glucosamine outer membrane porin				Δ3 bp	Δ3 bp	Δ3 bp	Δ3 bp	Δ3 bp	Δ3 bp	Δ3 bp	Δ3 bp	Δ3 bp	Δ3 bp
cRE1	macA ←	3,374,007	Q139Q (CAA→CAG)	MacAB‑TolC macrolide efflux transport system ‑ membrane fusion protein			T→C	T→C	T→C
cRE1	hcp →	3,379,675	coding (40/1686 nt)	hybrid‑cluster protein			+T	+T	+T	+T	+T	+T	+T	+T	+T	+T	+T
cRE1	chiP ← / ← glnS	3,564,602	intergenic (‑362/+81)	chitobiose outer membrane porin/glutaminyl‑tRNA synthetase					(A)8→7	(A)8→7			(A)8→7		(A)8→7	(A)8→7	(A)8→7
cRE1	dpiB ← / → citC	3,621,647	intergenic (‑161/‑220)	Sensor histidine kinase DpiB/citrate lyase synthetase			(A)7→6		(A)7→6				(A)7→6			(A)7→6
cRE1	8‑78_03676 →	3,796,195	coding (783/897 nt)	hypothetical protein			+T				+T
cRE1	8‑78_03676 → / → 8‑78_03677	3,796,428	intergenic (+119/‑189)	hypothetical protein/hypothetical protein	assumed ancestral		+A	+A	+A	+A	+A	+A	+A	+A	+A	+A	+A
cRE1	8‑78_03678 →	3,797,869	coding (253/270 nt)	hypothetical protein				+A	+A	+A	+A	+A	+A	+A	+A	+A	+A
cRE1	8‑78_03679 →	3,798,376	coding (341/372 nt)	hypothetical protein	assumed ancestral		+A	+A	+A	+A	+A	+A	+A	+A	+A	+A	+A
cRE1	tgt ←	3,817,002	coding (1159/1173 nt)	tRNA‑guanine transglycosylase monomer			(A)7→6		(A)7→6	(A)7→6	(A)7→6	(A)7→6	(A)7→6	(A)7→6	(A)7→6	(A)7→6	(A)7→6
cRE1	tgt ←	3,817,032	coding (1128‑1129/1173 nt)	tRNA‑guanine transglycosylase monomer					Δ2 bp	Δ2 bp		Δ2 bp	Δ2 bp		Δ2 bp	Δ2 bp	Δ2 bp
cRE1	yaiU_1 ← / → hemB	3,853,100	intergenic (‑259/‑268)	putative protein/porphobilinogen synthase					(A)8→5	(A)8→5		(A)8→5	(A)8→5			(A)8→5	(A)8→5
cRE1	8‑78_03775 ← / → fimB_1	3,902,709	intergenic (‑466/‑352)	hypothetical protein/regulator for fimA			+C
cRE1	ykgC → / → 8‑78_03787	3,914,996	intergenic (+121/‑237)	putative oxidoreductase with FAD/NAD(P)‑binding domain and dimerization domain protein/hypothetical protein						(A)8→6				(A)8→6			(A)8→6
cRE1	yeeJ_5 ← / → dkgA_3	3,922,703	intergenic (‑367/‑200)	adhesin/methylglyoxal reductase [multifunctional]			Δ1 bp		Δ1 bp	Δ1 bp		Δ1 bp	Δ1 bp		Δ1 bp	Δ1 bp	Δ1 bp
cRE1	mprA_3 →	3,946,376	coding (77‑79/414 nt)	MprA‑CCCP					(A)10→7			(A)10→7	(A)10→7				(A)10→7
cRE1	mprA_3 →	3,946,694	coding (395/414 nt)	MprA‑CCCP					+T		+T				+T
cRE1	rcsB ← / ← 8‑78_03834	3,971,421	intergenic (‑177/+500)	Transcriptional regulatory protein RcsB/hypothetical protein						(A)8→6		(A)8→6
cRE1	rcsB ← / ← 8‑78_03834	3,971,535	intergenic (‑291/+386)	Transcriptional regulatory protein RcsB/hypothetical protein									(T)7→5
cRE1	8‑78_03834 ←	3,971,957	coding (163/198 nt)	hypothetical protein												(T)9→8
cRE1	8‑78_03834 ←	3,972,022	coding (96‑98/198 nt)	hypothetical protein			(A)10→7		(A)10→7						(A)10→7
cRE1	8‑78_03834 ←	3,972,093	coding (26‑27/198 nt)	hypothetical protein												(TG)3→2
cRE1	8‑78_03835 ← / ← prsE	3,978,104	intergenic (‑31/+168)	hypothetical protein/Type I secretion system membrane fusion protein PrsE					G→A	G→A
cRE1	ycgV_2 → / ← 8‑78_03842	3,991,797	intergenic (+274/+728)	putative adhesion and penetration protein/hypothetical protein			+C		+C	+C		+C	+C
cRE1	8‑78_03847 ←	3,995,172	coding (277/324 nt)	hypothetical protein					(A)6→5		(A)6→5
cRE1	8‑78_03861 ←	4,020,663	coding (27/516 nt)	hypothetical protein			(T)5→4		(T)5→4	(T)5→4			(T)5→4	(T)5→4	(T)5→4	(T)5→4	(T)5→4
cRE1	8‑78_03862 ←		coding (475/504 nt)	hypothetical protein
cRE1	pelX ←	4,021,930	coding (1554‑1555/1581 nt)	Pectate disaccharide‑lyase	assumed ancestral		(A)8→6	(A)8→6	(A)8→6	(A)8→6	(A)8→6	(A)8→6	(A)8→6	(A)8→6	(A)8→6	(A)8→6	(A)8→6
cRE1	idnO_2 ←	4,026,307	coding (238/255 nt)	5‑keto‑D‑gluconate 5‑reductase			(T)8→7	(T)8→7	(T)8→7	(T)8→7	(T)8→7	(T)8→7	(T)8→7			(T)8→7	(T)8→7
cRE1	ogl ←	4,026,653	coding (1091/1170 nt)	Oligogalacturonate lyase					+CGT	+CGT	+CGT	+CGT	+CGT	+CGT		+CGT	+CGT
cRE1	rpiB_2 → / ← 8‑78_03871	4,028,664	intergenic (+41/+279)	allose‑6‑phosphate isomerase / ribose‑5‑phosphate isomerase B monomer/hypothetical protein					(CT)3→2	(CT)3→2
cRE1	8‑78_03875 ← / → yagM	4,033,655	intergenic (‑1312/‑139)	hypothetical protein/CP4‑6 prophage, predicted protein													Δ1 bp
cRE1	8‑78_03875 ← / → yagM	4,033,661	intergenic (‑1318/‑130)	hypothetical protein/CP4‑6 prophage, predicted protein			(GACT)2→1		(GACT)2→1	(GACT)2→1	(GACT)2→1	(GACT)2→1	(GACT)2→1	(GACT)2→1	(GACT)2→1	(GACT)2→1
cRE1	8‑78_03886 ←	4,044,719	coding (137/156 nt)	hypothetical protein	assumed ancestral		(T)9→8	(T)9→8	(T)9→8	(T)9→8	(T)9→8	(T)9→8	(T)9→8	(T)9→8	(T)9→8	(T)9→8	(T)9→8
cRE1	folK → / → yadN	4,141,002	intergenic (+255/‑110)	6‑hydroxymethyl‑7,8‑dihydropterin pyrophosphokinase/putative fimbrial‑like adhesin protein				(A)7→6	(A)7→6	(A)7→6	(A)7→6				(A)7→6	(A)7→6	(A)7→6
cRE1	fixA ← / → caiT_1	4,258,325	intergenic (‑235/‑246)	putative flavoprotein subunit required for anaerobic carnitine metabolism/L‑carnitine : gamma‑butyrobetaine antiporter			Δ2 bp		Δ2 bp	Δ2 bp	Δ2 bp		Δ2 bp				Δ2 bp
cRE1	fixA ← / → caiT_1	4,258,384	intergenic (‑294/‑182)	putative flavoprotein subunit required for anaerobic carnitine metabolism/L‑carnitine : gamma‑butyrobetaine antiporter			(A)13→6		(A)13→6	(A)13→6	(A)13→6	(A)13→6	(A)13→6	(A)13→6		(A)13→6	(A)13→6
cRE1	yjjQ ← / → yjjP	4,340,121	intergenic (‑372/‑249)	putative DNA‑binding transcriptional regulator/putative inner membrane structural protein									(A)8→7				(A)8→7
cRE1	yjjN_2 ← / → yjjM	4,347,246	intergenic (‑5/‑133)	putative L‑galactonate oxidoreductase/putative DNA‑binding transcriptional regulator				+A	+A	+A	+A	+A	+A	+A	+A	+A	+A
cRE1	dhaR_3 ←	4,378,537	coding (565/606 nt)	DhaR DNA‑binding transcriptional dual regulator			Δ1 bp		Δ1 bp				Δ1 bp			Δ1 bp	Δ1 bp
cRE1	dhaR_3 ← / → gcl_2	4,379,212	intergenic (‑111/‑280)	DhaR DNA‑binding transcriptional dual regulator/glyoxylate carboligase			+TCA	+TCA	+TCA	+TCA	+TCA	+TCA	+TCA	+TCA		+TCA	+TCA
cRE1	fimA_3 ← / ← fimE	4,406,401	intergenic (‑241/+273)	major type 1 subunit fimbrin (pilin)/regulator for fimA					(T)6→5	(T)6→5	(T)6→5	(T)6→5	(T)6→5		(T)6→5	(T)6→5	(T)6→5
cRE1	fimA_3 ← / ← fimE	4,406,507	intergenic (‑347/+165)	major type 1 subunit fimbrin (pilin)/regulator for fimA												(A)6→3
cRE1	fimE ←	4,406,702	coding (539/567 nt)	regulator for fimA					+G	+G	+G		+G		+G	+G	+G
cRE1	fimE ← / ← fimB_2	4,407,695	intergenic (‑455/+24)	regulator for fimA/regulator for fimA			Δ1 bp	Δ1 bp	Δ1 bp	Δ1 bp	Δ1 bp	Δ1 bp	Δ1 bp	Δ1 bp			Δ1 bp
cRE1	fimE ← / ← fimB_2	4,407,697	intergenic (‑457/+21)	regulator for fimA/regulator for fimA			2 bp→AT	2 bp→AT	2 bp→AT	2 bp→AT	2 bp→AT	2 bp→AT	2 bp→AT	2 bp→AT			2 bp→AT
cRE1	8‑78_04242 ← / ← 8‑78_04243	4,415,694	intergenic (‑161/+356)	hypothetical protein/hypothetical protein			+A	+A	+A	+A	+A	+A	+A	+A		+A	+A
cRE1	8‑78_04243 ←	4,416,077	coding (327/354 nt)	hypothetical protein							(T)8→7	(T)8→7			(T)8→7
cRE1	8‑78_04243 ←	4,416,351	coding (53/354 nt)	hypothetical protein					(A)9→8	(A)9→8	(A)9→8				(A)9→8
cRE1	8‑78_04258 ←	4,429,721	coding (169‑170/420 nt)	hypothetical protein					(TC)3→2	(TC)3→2	(TC)3→2		(TC)3→2
cRE1	mobA_2 ← / → 8‑78_04265	4,434,767	intergenic (‑11/‑795)	Mobilization protein A/hypothetical protein					(A)6→5	(A)6→5	(A)6→5					(A)6→5	(A)6→5
cRE1	mobA_2 ← / → 8‑78_04265	4,434,972	intergenic (‑216/‑590)	Mobilization protein A/hypothetical protein							C→A			C→A
cRE1	mobA_2 ← / → 8‑78_04265	4,434,980	intergenic (‑224/‑582)	Mobilization protein A/hypothetical protein							+A		+A
cRE1	mobA_2 ← / → 8‑78_04265	4,435,402	intergenic (‑646/‑159)	Mobilization protein A/hypothetical protein					(A)9→7		(A)9→7	(A)9→7	(A)9→7	(A)9→7	(A)9→7
cRE1	8‑78_04265 →	4,435,760	coding (199/240 nt)	hypothetical protein			Δ1 bp		Δ1 bp	Δ1 bp	Δ1 bp	Δ1 bp	Δ1 bp	Δ1 bp	Δ1 bp	Δ1 bp
cRE1	8‑78_04266 ←	4,436,170	F268V (TTT→GTT)	hypothetical protein						A→C							A→C
cRE1	8‑78_04267 ←	4,437,168	coding (406‑409/414 nt)	hypothetical protein					(TAAC)2→1	(TAAC)2→1			(TAAC)2→1				(TAAC)2→1
cRE1	8‑78_04267 ← / ← 8‑78_04268	4,437,743	intergenic (‑167/+29)	hypothetical protein/hypothetical protein							(T)12→7
cRE1	8‑78_04267 ← / ← 8‑78_04268	4,437,748	intergenic (‑172/+28)	hypothetical protein/hypothetical protein							T→G
cRE1	8‑78_04268 ←	4,437,830	coding (309/363 nt)	hypothetical protein					(T)8→9				(T)8→9
cRE1	8‑78_04270 ←	4,438,486	coding (1312/1329 nt)	hypothetical protein									(T)5→4			(T)5→4
cRE1	8‑78_04270 ←	4,439,747	K17K (AAG→AAA)	hypothetical protein							C→T
cRE1	8‑78_04342 ← / ← rplI	4,524,895	intergenic (‑107/+299)	hypothetical protein/50S ribosomal subunit protein L9					(T)5→4		(T)5→4
cRE1	8‑78_04342 ← / ← rplI	4,524,956	intergenic (‑168/+238)	hypothetical protein/50S ribosomal subunit protein L9			(T)6→5		(T)6→5	(T)6→5			(T)6→5		(T)6→5	(T)6→5
cRE1	8‑78_04342 ← / ← rplI	4,524,997	intergenic (‑209/+196)	hypothetical protein/50S ribosomal subunit protein L9	assumed ancestral		(T)6→4	(T)6→4	(T)6→4	(T)6→4	(T)6→4	(T)6→4	(T)6→4	(T)6→4	(T)6→4	(T)6→4	(T)6→4
cRE1	8‑78_04365 ←	4,541,611	coding (5‑7/402 nt)	hypothetical protein					3 bp→ATG	3 bp→ATG	3 bp→ATG	3 bp→ATG	3 bp→ATG	3 bp→ATG	3 bp→ATG		3 bp→ATG
cRE1	8‑78_04419 ←	4,597,254	coding (1‑4/453 nt)	hypothetical protein				(CCAT)2→1	(CCAT)2→1	(CCAT)2→1	(CCAT)2→1	(CCAT)2→1	(CCAT)2→1	(CCAT)2→1	(CCAT)2→1	(CCAT)2→1	(CCAT)2→1
cRE1	melR → / → adiA	4,672,897	intergenic (+115/‑82)	MelR DNA‑binding transcriptional dual regulator/Adi					Δ1 bp	Δ1 bp	Δ1 bp		Δ1 bp			Δ1 bp	Δ1 bp
cRE1	melR → / → adiA	4,672,900	intergenic (+118/‑79)	MelR DNA‑binding transcriptional dual regulator/Adi						T→G	T→G		T→G			T→G	T→G
cRE1	adiA → / → adiY	4,675,447	intergenic (+198/‑139)	Adi/AdiY DNA‑binding transcriptional activator						Δ						Δ	Δ
cRE1	8‑78_04581 ← / ← tyrB	4,763,621-4,763,655	intergenic	hypothetical protein/tyrosine aminotransferase									various			various
cRE1	rspA_2 ← / ← argH	4,877,095	intergenic (‑238/+261)	mannonate/altronate dehydratase/argininosuccinate lyase									Δ1 bp			Δ1 bp
cRE1	scrY ← / ← 8‑78_04749	4,950,978 - 4,951,316	intergenic	Sucrose porin/hypothetical protein	assumed ancestral		various	various	various	various	various	various	various	various	various	various	various
cRE1	8‑78_04749 ←	4,951,461	A97D (GCC→GAC)	hypothetical protein	assumed ancestral		G→T	G→T	G→T	G→T	G→T	G→T	G→T	G→T	G→T	G→T	G→T
cRE1	8‑78_04749 ←	4,951,723	N10H (AAC→CAC)	hypothetical protein	assumed ancestral		T→G	T→G	T→G	T→G	T→G	T→G	T→G	T→G	T→G	T→G	T→G
cRE1	8‑78_04749 ←	4,951,739	coding (12/429 nt)	hypothetical protein	assumed ancestral		Δ1 bp	Δ1 bp	Δ1 bp	Δ1 bp	Δ1 bp	Δ1 bp	Δ1 bp	Δ1 bp	Δ1 bp	Δ1 bp	Δ1 bp
cRE1	8‑78_04749 ← / ← fdhD	4,951,752 - 4,951,938	intergenic	hypothetical protein/affects formate dehydrogenase‑N	assumed ancestral		various	various	various	various	various	various	various	various	various	various	various
cRE1	fdhE → / ← yiiE	4,958,680	intergenic (+168/+47)	formate dehydrogenase formation protein/putative transcriptional regulator	assumed ancestral		+G	+G	+G	+G	+G	+G	+G	+G	+G	+G	+G
cRE1	yiiE ← / ← 8‑78_04757	4,958,967 - 4,959,209	intergenic	putative transcriptional regulator/hypothetical protein	assumed ancestral		various	various	various	various	various	various	various	various	various	various	various
cRE1	[8‑78_04844]	5,050,147		[8‑78_04844]						33 bp→23 bp	33 bp→23 bp
cRE1	[8‑78_04844]	5,050,155		[8‑78_04844]									25 bp→15 bp

## Sheet: RE2_chromosome
seq id	seq id	gene	position	annotation	description	note	plasmid transmission route:	in vitro D4:RE2	in vitro D8:RE2	in vitro D1:RE1:RE2	in vitro D4:RE1:RE2	in vitro D8:RE1:RE2	in vitro D4:RE2:RE2	in vitro D8:RE2:RE2	in vitro D1:RS:RE2	in vitro D4:RS:RE2	in vitro D8:RS:RE2
cRE2A	cRE2A	Z1269_00674 ←	713,827	noncoding (81/2901 nt)	23S ribosomal RNA			C→T	C→T				C→T	C→T	C→T	C→T	C→T
cRE2A	cRE2A	Z1269_01290 → / → Z1269_01291	1,352,195	intergenic (+152/‑25)	tRNA‑Ala(tgc)/23S ribosomal RNA							+TC
cRE2A	cRE2A	Z1269_01290 → / → Z1269_01291	1,352,197	intergenic (+154/‑23)	tRNA‑Ala(tgc)/23S ribosomal RNA							1 bp→AAA
cRE2A	cRE2A	Z1269_02110 ← / → Z1269_02111	2,243,616	intergenic (‑423/‑284)	hypothetical protein/hypothetical protein			(T)6→5			(T)6→5	(T)6→5		(T)6→5	(T)6→5	(T)6→5	(T)6→5
cRE2A	cRE2A	soj ←	2,544,468	coding (585/627 nt)	Sporulation initiation inhibitor protein Soj	assumed ancestral		(T)7→6	(T)7→6	(T)7→6	(T)7→6	(T)7→6	(T)7→6	(T)7→6	(T)7→6	(T)7→6	(T)7→6
cRE2A	cRE2A	ybcY_2 ←	2,587,466	S87S (TCG→TCT)	DLP12 prophage, predicted SAM‑dependent methyltransferase					C→A
cRE2A	cRE2A	Z1269_02598 → / → cydA	2,751,554	intergenic (+546/‑559)	hypothetical protein/cytochrome bd‑I terminal oxidase subunit I				(A)7→5			(A)7→5
cRE2B	cRE2B	ydeN_2 ← / ← ydeO	379,379	intergenic (‑134/+268)	putative sulfatase/YdeO DNA‑binding transcriptional dual regulator			C→T	C→T	C→T
cRE2B	cRE2B	stfE_2 →	584,165	S396L (TCA→TTA)	e14 prophage, predicted side tail fiber protein fragment				C→T	C→T
cRE2B	cRE2B	stfE_2 →	584,196	C406C (TGT→TGC)	e14 prophage, predicted side tail fiber protein fragment				T→C	T→C	T→C	T→C			T→C		T→C
cRE2B	cRE2B	stfE_2 →	584,222	M415K (ATG→AAG)	e14 prophage, predicted side tail fiber protein fragment	assumed ancestral		T→A	T→A	T→A	T→A	T→A	T→A	T→A	T→A	T→A	T→A
cRE2B	cRE2B	stfE_2 →	584,229	P417P (CCC→CCA)	e14 prophage, predicted side tail fiber protein fragment	assumed ancestral		C→A	C→A	C→A	C→A	C→A	C→A	C→A	C→A	C→A	C→A
cRE2B	cRE2B	tfaE_2 ← / → pinE_2	586,067	intergenic (‑454/‑624)	e14 prophage, predicted tail fiber assembly protein/e14 prophage, site‑specific DNA recombinase						G→T
cRE2B	cRE2B	tfaE_2 ← / → pinE_2	586,094	intergenic (‑481/‑597)	e14 prophage, predicted tail fiber assembly protein/e14 prophage, site‑specific DNA recombinase					G→T	G→T		G→T
cRE2B	cRE2B	tfaE_2 ← / → pinE_2	586,112	intergenic (‑499/‑579)	e14 prophage, predicted tail fiber assembly protein/e14 prophage, site‑specific DNA recombinase					C→T	C→T
cRE2B	cRE2B	tfaE_2 ← / → pinE_2	586,162	intergenic (‑549/‑528)	e14 prophage, predicted tail fiber assembly protein/e14 prophage, site‑specific DNA recombinase											2 bp→GT
cRE2B	cRE2B	wcaL_1 ← / ← bshA	1,049,028	intergenic (‑169/+174)	putative colanic biosynthesis glycosyl transferase/N‑acetyl‑alpha‑D‑glucosaminyl L‑malate synthase			(T)5→4	(T)5→4			(T)5→4
cRE2B	cRE2B	pgaC_2 ←	1,050,431	coding (664/687 nt)	UDP‑N‑acetyl‑D‑glucosamine beta‑1,6‑N‑acetyl‑D‑glucosaminyl transferase			(T)7→6	(T)7→6	(T)7→6		(T)7→6
cRE2B	cRE2B	epsH_2 ←	1,051,280	coding (778/786 nt)	Putative glycosyltransferase EpsH				+GA	+GA
cRE2B	cRE2B	Z1269_04200 ←	1,053,332	coding (219‑220/240 nt)	hypothetical protein			(C)5→3				(C)5→3	(C)5→3			(C)5→3
cRE2B	cRE2B	Z1269_04201 ←	1,054,212	coding (292/303 nt)	hypothetical protein			(A)10→9	(A)10→9		(A)10→9	(A)10→9	(A)10→9		(A)10→9	(A)10→9	(A)10→9
cRE2B	cRE2B	yfcV ← / ← sixA	1,396,325	intergenic (‑172/+397)	putative fimbrial‑like adhesin protein/phosphohistidine phosphatase							(A)8→7
cRE2B	cRE2B	yfcV ← / ← sixA	1,396,413	intergenic (‑260/+308)	putative fimbrial‑like adhesin protein/phosphohistidine phosphatase							(A)9→7			(A)9→7
pRE2A_IncY	pRE2A_IncY	virB → / → Z1269_04873	3,674	intergenic (+41/‑186)	Virulence regulon transcriptional activator VirB/hypothetical protein				(T)6→5	(T)6→5	(T)6→5
pRE2A_IncY	pRE2A_IncY	Z1269_04883 ← / → Z1269_04884	13,405	intergenic (‑376/‑204)	hypothetical protein/hypothetical protein			(T)7→8	(T)7→8					(T)7→8
pRE2A_IncY	pRE2A_IncY	stfR_5 →	25,270	S60S (AGC→AGT)	putative membrane protein	assumed ancestral		C→T	C→T	C→T	C→T	C→T	C→T	C→T	C→T	C→T	C→T
pRE2A_IncY	pRE2A_IncY	stfR_5 →	25,543	G151G (GGC→GGT)	putative membrane protein				C→T		C→T		C→T				C→T
pRE2A_IncY	pRE2A_IncY	stfR_5	25566-26239	deletion (116-192)	putative membrane protein									Δ
pRE2A_IncY	pRE2A_IncY	tfaE_4 ← / ← stfE_4	27,924	intergenic (‑147/+836)	e14 prophage, predicted tail fiber assembly protein/e14 prophage, predicted side tail fiber protein fragment									C→T
pRE2A_IncY	pRE2A_IncY	tfaE_4 ← / ← stfE_4	27,928	intergenic (‑151/+832)	e14 prophage, predicted tail fiber assembly protein/e14 prophage, predicted side tail fiber protein fragment									C→T
pRE2A_IncY	pRE2A_IncY	tfaE_4 ← / ← stfE_4	27,944	intergenic (‑167/+815)	e14 prophage, predicted tail fiber assembly protein/e14 prophage, predicted side tail fiber protein fragment									2 bp→GC
pRE2B_IncF	pRE2B_IncF	mcbA_2 ← / → Z1269_05000	13,056	intergenic (‑186/‑269)	Bacteriocin microcin B17/hypothetical protein			(A)6→5	(A)6→5	(A)6→5	(A)6→5	(A)6→5		(A)6→5	(A)6→5	(A)6→5	(A)6→5

## Sheet: RE3_chromosome
seq id	gene	position	annotation	description	note	transmission route:	in vitro D4:RE3_1	in vitro D4:RE3_2	in vitro D4:RE3_3	in vivo D4:RE3_1	in vivo D4:RE3_2	in vivo D4:RE3_3	in vivo D4:RE3_4	in vivo D4:RE3_5	in vivo D4:RE3_6	in vivo D4:RE3_7	in vivo D4:RE3_8	in vitro D8:RE3_1	in vitro D8:RE3_2	in vitro D8:RE3_3	in vivo D8:RE3_1	in vivo D8:RE3_2	in vivo D8:RE3_3	in vivo D8:RE3_4	in vivo D8:RE3_5	in vivo D8:RE3_6	in vivo D8:RE3_7	in vivo D8:RE3_8
cRE3A	yhaC_2 → / → yhaC_3	250,341	intergenic (+89/‑52)	putative protein/putative protein			+T
cRE3A	nudE ←	493,001	coding (177/561 nt)	ADP‑sugar pyrophosphorylase						(ATCAGG)2→3	(ATCAGG)2→3										(ATCAGG)2→3		(ATCAGG)2→3	(ATCAGG)2→3	(ATCAGG)2→3	(ATCAGG)2→3	(ATCAGG)2→3
cRE3A	yibA_2 →	754,770	R35H (CGC→CAC)	putative lyase containing HEAT‑repeat protein			G→A	G→A	G→A	G→A	G→A			G→A	G→A	G→A		G→A	G→A	G→A	G→A		G→A		G→A	G→A		G→A
cRE3A	insAB‑1_11 → / ← yibH	758,944	intergenic (+806/+404)	InsAB' transposase/putative membrane protein																								T→A
cRE3A	insAB‑1_11 → / ← yibH	758,988	intergenic (+850/+360)	InsAB' transposase/putative membrane protein					+A
cRE3A	waaY ←	789,535	coding (678/690 nt)	lipopolysaccharide core heptose (II) kinase																			+T			+T	+T
cRE3A	waaI ←	790,279	coding (968/975 nt)	UDP‑D‑glucose:(glucosyl)LPS alpha‑1,3‑glucosyltransferase					(A)6→5					(A)6→5				(A)6→5
cRE3A	Z1331_01255 ←	1,293,455	coding (1031‑1033/1074 nt)	hypothetical protein			(T)8→5	(T)8→5	(T)8→5	(T)8→5					(T)8→5		(T)8→5	(T)8→5		(T)8→5		(T)8→5	(T)8→5			(T)8→5	(T)8→5	(T)8→5
cRE3A	Z1331_01255 ←	1,294,290	coding (196‑198/1074 nt)	hypothetical protein			(A)9→6		(A)9→6		(A)9→6	(A)9→6	(A)9→6	(A)9→6		(A)9→6	(A)9→6	(A)9→6	(A)9→6	(A)9→6	(A)9→6	(A)9→6	(A)9→6	(A)9→6	(A)9→6	(A)9→6		(A)9→6
cRE3A	fimB → / → fimE	1,555,765	intergenic (+236/‑243)	regulator for fimA/regulator for fimA					(T)7→6					(T)7→6				(T)7→6		(T)7→6						(T)7→6		(T)7→6
cRE3A	fimB → / → fimE	1,555,766	intergenic (+237/‑242)	regulator for fimA/regulator for fimA					T→C					T→C				T→C		T→C						T→C		T→C
cRE3A	fimB → / → fimE	1,555,769	intergenic (+240/‑239)	regulator for fimA/regulator for fimA			(T)11→10												(T)11→10								(T)11→10
cRE3A	caiT ←	1,697,964	R262L (CGT→CTT)	L‑carnitine : gamma‑butyrobetaine antiporter																	C→A
cRE3A	ybfC → / → ybfD_2	2,362,518	intergenic (+115/‑326)	putative protein/putative DNA ligase														Δ2 bp
cRE3A	ybfC → / → ybfD_2	2,362,520	intergenic (+117/‑325)	putative protein/putative DNA ligase														G→A
cRE3A	ybfC → / → ybfD_2	2,362,532	intergenic (+129/‑312)	putative protein/putative DNA ligase														2 bp→G
cRE3A	ybfC → / → ybfD_2	2,362,556	intergenic (+153/‑289)	putative protein/putative DNA ligase															Δ1 bp				Δ1 bp	Δ1 bp	Δ1 bp
cRE3A	ybfC → / → ybfD_2	2,362,570	intergenic (+167/‑275)	putative protein/putative DNA ligase			A→T	A→T	A→T															A→T	A→T
cRE3A	ybfC → / → ybfD_2	2,362,576	intergenic (+173/‑269)	putative protein/putative DNA ligase			Δ1 bp		Δ1 bp																Δ1 bp
cRE3A	ybfC → / → ybfD_2	2,362,713	intergenic (+310/‑132)	putative protein/putative DNA ligase															T→A	T→A					T→A		T→A
cRE3A	ybfC → / → ybfD_2	2,362,719	intergenic (+316/‑126)	putative protein/putative DNA ligase									A→T						A→T	A→T					A→T		A→T
cRE3A	ybfC → / → ybfD_2	2,362,727	intergenic (+324/‑118)	putative protein/putative DNA ligase									Δ1 bp						Δ1 bp	Δ1 bp					Δ1 bp		Δ1 bp	Δ1 bp
cRE3A	ybfD_2 →	2,362,855	coding (11/645 nt)	putative DNA ligase			Δ1 bp	Δ1 bp		Δ1 bp		Δ1 bp		Δ1 bp		Δ1 bp	Δ1 bp		Δ1 bp	Δ1 bp	Δ1 bp	Δ1 bp		Δ1 bp	Δ1 bp	Δ1 bp	Δ1 bp
cRE3A	ybfD_2 →	2,362,856	G4G (GGC→GGT)	putative DNA ligase			C→T	C→T		C→T		C→T	C→T	C→T	C→T	C→T	C→T	C→T	C→T	C→T	C→T			C→T	C→T	C→T	C→T
cRE3A	ybfD_2 →	2,362,877	F11F (TTT→TTC)	putative DNA ligase									T→C	T→C		T→C			T→C	T→C							T→C
cRE3A	ybfD_2 →	2,362,891	P16L (CCC→CTC)	putative DNA ligase												C→T			C→T
cRE3A	Z1331_02563 ←	2,640,335	G290G (GGC→GGT)	hypothetical protein																		G→A
cRE3A	Z1331_02563 ←	2,640,338	G289G (GGG→GGC)	hypothetical protein																		C→G
cRE3A	Z1331_02563 ←	2,640,362	H281H (CAT→CAC)	hypothetical protein																		A→G
cRE3A	Z1331_02563 ←	2,640,377	D276D (GAC→GAT)	hypothetical protein																		G→A
cRE3A	Z1331_02563 ←	2,640,380	A275A (GCT→GCA)	hypothetical protein																		A→T
cRE3A	Z1331_02563 ←	2,640,422	A261A (GCA→GCG)	hypothetical protein																		T→C
cRE3A	Z1331_02563 ←	2,640,437	P256P (CCG→CCC)	hypothetical protein																		C→G
cRE3A	Z1331_02578 →	2,650,375	S109S (TCA→TCG)	hypothetical protein				A→G
cRE3A	Z1331_02578 →	2,650,384	I112I (ATA→ATC)	hypothetical protein				A→C
cRE3A	Z1331_02579 →	2,650,465	S22T (AGC→ACC)	hypothetical protein																							G→C
cRE3A	Z1331_02579 →	2,651,280	R294S (CGC→AGC)	hypothetical protein																			C→A
cRE3A	Z1331_02579 →	2,651,291	T297T (ACC→ACG)	hypothetical protein																			C→G
cRE3A	Z1331_02580 →	2,651,325	P8P (CCG→CCA)	hypothetical protein					G→A														G→A				G→A	G→A
cRE3A	Z1331_02580 →	2,651,346	E15E (GAG→GAA)	hypothetical protein															G→A									G→A
cRE3A	Z1331_02580 →	2,651,349	V16V (GTC→GTT)	hypothetical protein															C→T									C→T
cRE3A	Z1331_02580 →	2,651,424	C41C (TGT→TGC)	hypothetical protein								T→C
cRE3A	Z1331_02580 →	2,651,455	A52S (GCG→TCG)	hypothetical protein								G→T
cRE3A	tfaD_3 → / ← Z1331_02583	2,654,885	intergenic (+517/+142)	DLP12 prophage, predicted tail fiber assembly protein/hypothetical protein			Δ1 bp		Δ1 bp	Δ1 bp	Δ1 bp	Δ1 bp		Δ1 bp	Δ1 bp	Δ1 bp	Δ1 bp	Δ1 bp	Δ1 bp	Δ1 bp	Δ1 bp	Δ1 bp	Δ1 bp		Δ1 bp	Δ1 bp	Δ1 bp	Δ1 bp
cRE3A	Z1331_02583 ←	2,655,091	coding (266/330 nt)	hypothetical protein			(A)6→5		(A)6→5	(A)6→5	(A)6→5		(A)6→5	(A)6→5			(A)6→5	(A)6→5	(A)6→5	(A)6→5		(A)6→5	(A)6→5			(A)6→5	(A)6→5	(A)6→5
cRE3A	Z1331_02589 →	2,662,352	V338V (GTT→GTC)	hypothetical protein				T→C
cRE3A	Z1331_02589 →	2,662,361	S341S (TCA→TCT)	hypothetical protein				A→T																A→T			A→T
cRE3A	Z1331_02740 → / → Z1331_02741	2,842,328	intergenic (+538/‑800)	hypothetical protein/hypothetical protein				Δ1 bp	Δ1 bp	Δ1 bp				Δ1 bp					Δ1 bp		Δ1 bp				Δ1 bp	Δ1 bp	Δ1 bp	Δ1 bp
cRE3A	icd → / ← ycgX	2,999,572	intergenic (+528/+593)	isocitrate dehydrogenase/putative protein					+A
cRE3A	icd → / ← ycgX	2,999,930	intergenic (+886/+235)	isocitrate dehydrogenase/putative protein			A→G	A→G						A→G	A→G	A→G					A→G		A→G		A→G		A→G	A→G
cRE3A	bluF_2 ← / → ycgZ	3,003,824	intergenic (‑110/‑205)	blue light‑responsive regulator of BluR/putative protein			(A)7→6		(A)7→6		(A)7→6						(A)7→6		(A)7→6	(A)7→6		(A)7→6			(A)7→6	(A)7→6	(A)7→6
cRE3A	yncH → / → vgrG1_2	3,332,784	intergenic (+451/‑370)	hypothetical protein/Actin cross‑linking toxin VgrG1			(G)5→4	(G)5→4	(G)5→4		(G)5→4	(G)5→4	(G)5→4		(G)5→4					(G)5→4			(G)5→4	(G)5→4	(G)5→4	(G)5→4		(G)5→4
cRE3B	insL‑3_5 ← / → cas3	102,362	intergenic (‑124/‑127)	putative IS186/IS421 transposase/protein involved in CRISPR R‑loop formation and dissociation										Δ	Δ		Δ	Δ			Δ	Δ			Δ			Δ
cRE3C	Z1331_03988 → / → Z1331_03989	1,442	intergenic (+342/‑108)	hypothetical protein/hypothetical protein																								★
cRE3C	Z1331_03988 → / → Z1331_03989	1,500	intergenic (+400/‑49)	hypothetical protein/hypothetical protein			(T)8→6	(T)8→6	(T)8→6	(T)8→6	(T)8→6		(T)8→6	(T)8→6	(T)8→6		(T)8→6			(T)8→6		(T)8→6					(T)8→6	(T)8→6
cRE3C	ydjO_1 ←	255,489	coding (49/357 nt)	putative protein			(T)8→7	(T)8→7	(T)8→7	(T)8→7	(T)8→7	(T)8→7	(T)8→7	(T)8→7	(T)8→7	(T)8→7	(T)8→7	(T)8→7	(T)8→7	(T)8→7	(T)8→7	(T)8→7	(T)8→7		(T)8→7	(T)8→7	(T)8→7	(T)8→7
cRE3C	ydjO_2 ←	255,604	coding (362/432 nt)	putative protein			(T)7→6	(T)7→6					(T)7→6	(T)7→6	(T)7→6	(T)7→6			(T)7→6	(T)7→6			(T)7→6				(T)7→6	(T)7→6
cRE3C	msrB ←	306,719	G33G (GGT→GGG)	methionine sulfoxide reductase B																		A→C
cRE3C	Z1331_04525 ←	538,937	coding (26/696 nt)	hypothetical protein			Δ1 bp	Δ1 bp	Δ1 bp					Δ1 bp			Δ1 bp	Δ1 bp					Δ1 bp				Δ1 bp	Δ1 bp
cRE3C	Z1331_04526 ←	539,434	coding (836/1227 nt)	hypothetical protein				(A)9→8	(A)9→8							(A)9→8		(A)9→8					(A)9→8				(A)9→8
cRE3C	Z1331_04526 ← / ← insB‑1_2	540,374	intergenic (‑105/+484)	hypothetical protein/IS1 protein InsB					(ATT)2→1			(ATT)2→1										(ATT)2→1	(ATT)2→1				(ATT)2→1
cRE3C	Z1331_04526 ← / ← insB‑1_2	540,382	intergenic (‑113/+477)	hypothetical protein/IS1 protein InsB					(C)5→3			(C)5→3										(C)5→3					(C)5→3
cRE3C	yibD_2 ←	547,433	coding (1662/1677 nt)	putative glycosyl transferase			Δ1 bp	Δ1 bp	Δ1 bp	Δ1 bp	Δ1 bp		Δ1 bp	Δ1 bp	Δ1 bp		Δ1 bp		Δ1 bp	Δ1 bp	Δ1 bp		Δ1 bp	Δ1 bp		Δ1 bp
cRE3C	Z1331_04537 ←	550,862	coding (199/264 nt)	hypothetical protein	assumed ancestral		(T)5→4	(T)5→4	(T)5→4	(T)5→4	(T)5→4	(T)5→4	(T)5→4	(T)5→4	(T)5→4	(T)5→4	(T)5→4	(T)5→4	(T)5→4	(T)5→4	(T)5→4	(T)5→4	(T)5→4	(T)5→4	(T)5→4	(T)5→4	(T)5→4	(T)5→4
cRE3C	Z1331_04537 ← / ← tagG	551,458	intergenic (‑398/+85)	hypothetical protein/Teichoic acid translocation permease protein TagG						(TA)3→2					(TA)3→2
cRE3C	Z1331_04537 ← / ← tagG	551,495	intergenic (‑435/+49)	hypothetical protein/Teichoic acid translocation permease protein TagG					Δ1 bp					Δ1 bp													Δ1 bp	Δ1 bp
cRE3C	tagG ←	551,547	coding (300/303 nt)	Teichoic acid translocation permease protein TagG					+A																			+A
pRE3A_IncF	bfpB–relE	1	whole plasmid	101 genes														ΔpRE3A_IncF		ΔpRE3A_IncF	ΔpRE3A_IncF	ΔpRE3A_IncF	ΔpRE3A_IncF	ΔpRE3A_IncF
pRE3A_IncF	Z1331_04590 →	3,886	coding (275/294 nt)	hypothetical protein					+A		+A	+A	+A	+A		+A		ΔpRE3A_IncF		ΔpRE3A_IncF	ΔpRE3A_IncF	ΔpRE3A_IncF	ΔpRE3A_IncF	ΔpRE3A_IncF	+A
pRE3A_IncF	Z1331_04592 →	5,547	coding (325/333 nt)	hypothetical protein										+T	+T			ΔpRE3A_IncF		ΔpRE3A_IncF	ΔpRE3A_IncF	ΔpRE3A_IncF	ΔpRE3A_IncF	ΔpRE3A_IncF
pRE3A_IncF	yjjQ_3 ← / ← Z1331_04598	8,789	intergenic (‑92/+133)	putative DNA‑binding transcriptional regulator/hypothetical protein					+A					+A				ΔpRE3A_IncF		ΔpRE3A_IncF	ΔpRE3A_IncF	ΔpRE3A_IncF	ΔpRE3A_IncF	ΔpRE3A_IncF
pRE3A_IncF	yjjQ_3 ← / ← Z1331_04598	8,810	intergenic (‑113/+112)	putative DNA‑binding transcriptional regulator/hypothetical protein					+T					+T				ΔpRE3A_IncF		ΔpRE3A_IncF	ΔpRE3A_IncF	ΔpRE3A_IncF	ΔpRE3A_IncF	ΔpRE3A_IncF
pRE3A_IncF	yjjQ_3 ← / ← Z1331_04598	8,822	intergenic (‑125/+100)	putative DNA‑binding transcriptional regulator/hypothetical protein					+A					+A				ΔpRE3A_IncF		ΔpRE3A_IncF	ΔpRE3A_IncF	ΔpRE3A_IncF	ΔpRE3A_IncF	ΔpRE3A_IncF
pRE3A_IncF	Z1331_04598 ←	8,985	coding (66/129 nt)	hypothetical protein			+T	+T	+T			+T						ΔpRE3A_IncF		ΔpRE3A_IncF	ΔpRE3A_IncF	ΔpRE3A_IncF	ΔpRE3A_IncF	ΔpRE3A_IncF	+
pRE3A_IncF	Z1331_04598 ← / → Z1331_04599	9,251	intergenic (‑201/‑272)	hypothetical protein/hypothetical protein						(A)6→7				(A)6→7	(A)6→7	(A)6→7	(A)6→7	ΔpRE3A_IncF		ΔpRE3A_IncF	ΔpRE3A_IncF	ΔpRE3A_IncF	ΔpRE3A_IncF	ΔpRE3A_IncF	(A)6→7
pRE3A_IncF	Z1331_04598 ← / → Z1331_04599	9,370	intergenic (‑320/‑153)	hypothetical protein/hypothetical protein					(T)7→8									ΔpRE3A_IncF		ΔpRE3A_IncF	ΔpRE3A_IncF	ΔpRE3A_IncF	ΔpRE3A_IncF	ΔpRE3A_IncF
pRE3A_IncF	adiY_2 ← / ← Z1331_04603	13,291	intergenic (‑85/+319)	AdiY DNA‑binding transcriptional activator/hypothetical protein			(T)6→5		(T)6→5				(T)6→5		(T)6→5	(T)6→5		ΔpRE3A_IncF		ΔpRE3A_IncF	ΔpRE3A_IncF	ΔpRE3A_IncF	ΔpRE3A_IncF	ΔpRE3A_IncF	(T)6→5	(T)6→5
pRE3A_IncF	Z1331_04616 ←	29,714	coding (377‑378/387 nt)	hypothetical protein				(T)6→4	(T)6→4	(T)6→4		(T)6→4				(T)6→4		ΔpRE3A_IncF		ΔpRE3A_IncF	ΔpRE3A_IncF	ΔpRE3A_IncF	ΔpRE3A_IncF	ΔpRE3A_IncF
pRE3A_IncF	Z1331_04617 ←	30,754	coding (6‑8/696 nt)	hypothetical protein										Δ3 bp				ΔpRE3A_IncF		ΔpRE3A_IncF	ΔpRE3A_IncF	ΔpRE3A_IncF	ΔpRE3A_IncF	ΔpRE3A_IncF		Δ3 bp
pRE3A_IncF	yhdZ_2 ←	31,214	coding (219/276 nt)	YhdW/YhdX/YhdY/YhdZ ABC transporter			Δ1 bp	Δ1 bp		Δ1 bp			Δ1 bp					ΔpRE3A_IncF		ΔpRE3A_IncF	ΔpRE3A_IncF	ΔpRE3A_IncF	ΔpRE3A_IncF	ΔpRE3A_IncF	Δ1 bp
pRE3A_IncF	Z1331_04619 ← / ← Z1331_04620	32,956	intergenic (‑758/+413)	hypothetical protein/hypothetical protein				(T)8→7	(T)8→7									ΔpRE3A_IncF		ΔpRE3A_IncF	ΔpRE3A_IncF	ΔpRE3A_IncF	ΔpRE3A_IncF	ΔpRE3A_IncF		(T)8→7
pRE3A_IncF	Z1331_04619 ← / ← Z1331_04620	33,282	intergenic (‑1084/+86)	hypothetical protein/hypothetical protein					(T)8→6									ΔpRE3A_IncF		ΔpRE3A_IncF	ΔpRE3A_IncF	ΔpRE3A_IncF	ΔpRE3A_IncF	ΔpRE3A_IncF		(T)8→6
pRE3A_IncF	Z1331_04664 → / → traQ	69,506	intergenic (+71/‑56)	hypothetical protein/Protein TraQ														ΔpRE3A_IncF		ΔpRE3A_IncF	ΔpRE3A_IncF	ΔpRE3A_IncF	ΔpRE3A_IncF	ΔpRE3A_IncF		A→G
pRE3B_crypt	Z1331_04694 ← / → umuD_2	4,388	intergenic (‑27/‑272)	hypothetical protein/SOS mutagenesis, error‑prone repair, processed to UmuD', forms complex with UmuC			(A)10→9		(A)10→9		(A)10→9			(A)10→9			(A)10→9		(A)10→9							(A)10→9

## Sheet: RS_chromosome
seq id	gene	position	annotation	description	note	plasmid transmission route:	in vitro D1:RS	in vitro D4:RS	in vitro D8:RS	in vitro D1:RE1:RS	in vitro D4:RE1:RS	in vitro D8:RE1:RS	in vitro D4:RE2:RS	in vitro D8:RE2:RS	in vitro D1:RS:RS	in vitro D4:RS:RS	in vitro D8:RS:RS
cRSA	SL14028_00085 ← / → ykgN_1	91,381	intergenic (‑424/‑590)	hypothetical protein/putative IS protein						T→C			T→C			T→C	T→C
cRSA	SL14028_00087 ←	92,976	R106R (CGC→CGT)	hypothetical protein						G→A	G→A	G→A	G→A	G→A	G→A	G→A	G→A
cRSA	galR ← / → aas	868,599	intergenic (‑301/‑292)	GalR DNA‑binding transcriptional dual regulator/2‑acylglycerophosphoethanolamine acyltransferase / acyl‑ACP synthetase							(T)9→8
cRSA	amiC →	897,135	S275G (AGC→GGC)	N‑acetylmuramyl‑L‑alanine amidase						A→G	A→G	A→G	A→G	A→G	A→G	A→G	A→G
cRSA	SL14028_01178 →	1,240,298	G69G (GGC→GGA)	hypothetical protein			C→A					C→A
cRSA	SL14028_01178 →	1,240,301	P70P (CCG→CCA)	hypothetical protein			G→A					G→A
cRSA	SL14028_01178 →	1,240,307	K72K (AAA→AAG)	hypothetical protein			A→G
cRSA	SL14028_01178 →	1,240,310	H73H (CAT→CAC)	hypothetical protein			T→C
cRSA	SL14028_01178 →	1,240,331	E80E (GAA→GAG)	hypothetical protein							A→G	A→G
cRSA	SL14028_01178 →	1,240,352	D87D (GAC→GAT)	hypothetical protein								C→T
cRSA	SL14028_01206 →	1,257,610	T62T (ACA→ACG)	hypothetical protein					A→G
cRSA	SL14028_01206 →	1,257,646	coding (222/825 nt)	hypothetical protein				+G	+G							+G	+G
cRSA	SL14028_01206 →	1,257,699	P92L (CCA→CTA)	hypothetical protein				C→T	C→T	C→T							C→T
cRSA	ydfN_1 →	1,271,302	pseudogene (324/493 nt)	Qin prophage, predicted side tail fibre assembly protein				T→C					T→C	T→C	T→C		T→C
cRSA	sppA_2 ←	2,747,956	C3Y (TGC→TAC)	Putative signal peptide peptidase SppA									C→T		C→T	C→T	C→T
cRSA	SL14028_02649 ←	2,748,001	coding (202/243 nt)	hypothetical protein				+G	+G	+G	+G		+G	+G	+G	+G	+G
cRSA	rzpD_3 ←	2,753,660	coding (302/465 nt)	DLP12 prophage, predicted murein endopeptidase			(TGGTTG)2→3		(TGGTTG)2→3	(TGGTTG)2→3	(TGGTTG)2→3	(TGGTTG)2→3		(TGGTTG)2→3	(TGGTTG)2→3
cRSA	rzpD_3 ←	2,753,795	T56K (ACG→AAG)	DLP12 prophage, predicted murein endopeptidase				G→T	G→T	G→T				G→T		G→T
cRSA	rzpD_3 ←	2,753,797	coding (163‑165/465 nt)	DLP12 prophage, predicted murein endopeptidase				3 bp→CGT	3 bp→CGT	3 bp→CGT				3 bp→CGT		3 bp→CGT
cRSA	SL14028_02672 ←	2,760,800	E130E (GAA→GAG)	hypothetical protein				T→C	T→C	T→C	T→C		T→C		T→C	T→C	T→C
cRSA	SL14028_02672 ←	2,760,815	T125T (ACA→ACT)	hypothetical protein					T→A						T→A	T→A	T→A
cRSA	SL14028_02672 ←	2,760,817	coding (372‑373/654 nt)	hypothetical protein					2 bp→AC						2 bp→AC	2 bp→AC	2 bp→AC
cRSA	SL14028_02672 ←	2,760,821	N123N (AAC→AAT)	hypothetical protein					G→A						G→A	G→A	G→A
cRSA	SL14028_02672 ←	2,760,833	K119K (AAA→AAG)	hypothetical protein											T→C	T→C
cRSA	SL14028_02672 ←	2,760,839	I117I (ATT→ATA)	hypothetical protein											A→T	A→T
cRSA	SL14028_02672 ←	2,760,851	T113T (ACG→ACC)	hypothetical protein												C→G
cRSA	hutU ←	3,201,881	A319T (GCC→ACC)	Urocanate hydratase						C→T	C→T	C→T	C→T	C→T	C→T	C→T	C→T
cRSA	yedV_7 → / → yfdG	3,439,582	intergenic (+722/‑146)	putative sensory kinase in two‑component regulatory system with YedW/CPS‑53 (KpLE1) prophage, predicted bactoprenol‑linked glucose translocase (flippase)			C→T	C→T	C→T	C→T		C→T	C→T	C→T		C→T
cRSA	yedV_7 → / → yfdG	3,439,584	intergenic (+724/‑140)	putative sensory kinase in two‑component regulatory system with YedW/CPS‑53 (KpLE1) prophage, predicted bactoprenol‑linked glucose translocase (flippase)			5 bp→5 bp	5 bp→5 bp	5 bp→5 bp	5 bp→5 bp		5 bp→5 bp	5 bp→5 bp	5 bp→5 bp		5 bp→5 bp
cRSA	yedV_7 → / → yfdG	3,439,662	intergenic (+802/‑66)	putative sensory kinase in two‑component regulatory system with YedW/CPS‑53 (KpLE1) prophage, predicted bactoprenol‑linked glucose translocase (flippase)			C→T	C→T	C→T	C→T	C→T	C→T	C→T	C→T	C→T	C→T
cRSA	yedV_7 → / → yfdG	3,439,665	intergenic (+805/‑63)	putative sensory kinase in two‑component regulatory system with YedW/CPS‑53 (KpLE1) prophage, predicted bactoprenol‑linked glucose translocase (flippase)			G→A	G→A	G→A	G→A	G→A	G→A	G→A	G→A	G→A	G→A
cRSA	yfdG →	3,440,082	coding (355‑357/363 nt)	CPS‑53 (KpLE1) prophage, predicted bactoprenol‑linked glucose translocase (flippase)					3 bp→GCG							3 bp→GCG	3 bp→GCG
cRSA	yfdG →	3,440,086	R120K (AGA→AAA)	CPS‑53 (KpLE1) prophage, predicted bactoprenol‑linked glucose translocase (flippase)					G→A							G→A	G→A
cRSA	yfdH_1 →	3,440,098	coding (12‑13/927 nt)	CPS‑53 (KpLE1) prophage, bactoprenyl glucosyl transferase												2 bp→GT
cRSA	yfdH_1 →	3,440,101	L5L (CTT→CTA)	CPS‑53 (KpLE1) prophage, bactoprenyl glucosyl transferase												T→A
cRSA	yfdH_1 →	3,440,110	P8P (CCA→CCG)	CPS‑53 (KpLE1) prophage, bactoprenyl glucosyl transferase					A→G		A→G		A→G			A→G
cRSA	yfdH_1 →	3,440,113	V9V (GTT→GTC)	CPS‑53 (KpLE1) prophage, bactoprenyl glucosyl transferase					T→C		T→C		T→C			T→C
cRSA	yfdH_1 →	3,440,116	F10F (TTT→TTC)	CPS‑53 (KpLE1) prophage, bactoprenyl glucosyl transferase					T→C		T→C		T→C			T→C
cRSA	yfdH_1 →	3,440,119	N11N (AAC→AAT)	CPS‑53 (KpLE1) prophage, bactoprenyl glucosyl transferase					C→T		C→T		C→T			C→T
cRSA	yfdH_1 →	3,440,127	D14A (GAC→GCC)	CPS‑53 (KpLE1) prophage, bactoprenyl glucosyl transferase				A→C	A→C	A→C	A→C		A→C		A→C	A→C	A→C
cRSA	yfdH_1 →	3,440,629	coding (543‑546/927 nt)	CPS‑53 (KpLE1) prophage, bactoprenyl glucosyl transferase					4 bp→GTCA	4 bp→GTCA			4 bp→GTCA	4 bp→GTCA	4 bp→GTCA	4 bp→GTCA	4 bp→GTCA
cRSA	yfdH_1 →	3,440,630	coding (544‑546/927 nt)	CPS‑53 (KpLE1) prophage, bactoprenyl glucosyl transferase				3 bp→TCA
cRSA	yfdH_1 →	3,440,638	V184V (GTT→GTG)	CPS‑53 (KpLE1) prophage, bactoprenyl glucosyl transferase				T→G	T→G	T→G			T→G	T→G	T→G	T→G	T→G
cRSA	yfdH_1 →	3,440,947	G287G (GGT→GGC)	CPS‑53 (KpLE1) prophage, bactoprenyl glucosyl transferase				T→C	T→C	T→C	T→C	T→C		T→C	T→C	T→C
cRSA	yfdH_1 →	3,440,965	T293T (ACC→ACA)	CPS‑53 (KpLE1) prophage, bactoprenyl glucosyl transferase				C→A	C→A	C→A	C→A	C→A		C→A	C→A	C→A
cRSA	yfdH_1 →	3,440,969	Q295K (CAG→AAG)	CPS‑53 (KpLE1) prophage, bactoprenyl glucosyl transferase				C→A	C→A	C→A	C→A	C→A		C→A	C→A	C→A
cRSA	yfdH_1 →	3,440,971	coding (885‑886/927 nt)	CPS‑53 (KpLE1) prophage, bactoprenyl glucosyl transferase				2 bp→AA	2 bp→AA	2 bp→AA	2 bp→AA	2 bp→AA		2 bp→AA	2 bp→AA	2 bp→AA
cRSA	yfdH_1 →	3,440,980	K298K (AAA→AAG)	CPS‑53 (KpLE1) prophage, bactoprenyl glucosyl transferase				A→G	A→G	A→G	A→G	A→G		A→G	A→G	A→G
cRSA	yfdH_1 →	3,440,987	L301I (TTA→ATT)	CPS‑53 (KpLE1) prophage, bactoprenyl glucosyl transferase				T→A		T→A	T→A				T→A	T→A
cRSA	yfdH_1 →	3,440,989	L301I (TTA→ATT)	CPS‑53 (KpLE1) prophage, bactoprenyl glucosyl transferase				A→T		A→T	A→T				A→T	A→T
cRSA	ycdT →	4,106,221	Q252R (CAG→CGG)	diguanylate cyclase						A→G	A→G	A→G	A→G	A→G	A→G	A→G	A→G
cRSA	SL14028_04284 → / → yfdH_2	4,487,944	intergenic (+682/‑3)	hypothetical protein/CPS‑53 (KpLE1) prophage, bactoprenyl glucosyl transferase				3 bp→GAG	3 bp→GAG	3 bp→GAG		3 bp→GAG	3 bp→GAG		3 bp→GAG	3 bp→GAG	3 bp→GAG
cRSA	SL14028_04284 → / → yfdH_2	4,487,948	intergenic (+686/‑1)	hypothetical protein/CPS‑53 (KpLE1) prophage, bactoprenyl glucosyl transferase				G→A	G→A	G→A		G→A	G→A		G→A	G→A	G→A
cRSA	yfdH_2 →	4,487,957	I3I (ATC→ATT)	CPS‑53 (KpLE1) prophage, bactoprenyl glucosyl transferase				C→T	C→T	C→T		C→T	C→T		C→T	C→T	C→T
cRSA	yfdH_2 →	4,487,960	coding (12‑13/930 nt)	CPS‑53 (KpLE1) prophage, bactoprenyl glucosyl transferase				2 bp→AT	2 bp→AT	2 bp→AT		2 bp→AT	2 bp→AT		2 bp→AT	2 bp→AT	2 bp→AT
cRSA	yfdH_2 →	4,487,963	L5L (CTT→CTA)	CPS‑53 (KpLE1) prophage, bactoprenyl glucosyl transferase				T→A	T→A	T→A		T→A	T→A		T→A	T→A	T→A
cRSA	yfdH_2 →	4,487,966	V6V (GTC→GTG)	CPS‑53 (KpLE1) prophage, bactoprenyl glucosyl transferase				C→G	C→G	C→G		C→G	C→G		C→G	C→G	C→G
pACYC184	[cat]–[cat]	1		[cat], tet, [cat]						Δ4,245 bp	1	Δ4,245 bp	Δ4,245 bp	1	Δ4,245 bp	Δ4,245 bp	Δ4,245 bp
pACYC184	cat ← / → tet	250	intergenic (‑31/‑1331)	chloramphenicol acetyltransferase/tetracycline efflux protein			1	1	1	plasmid absent	plasmid absent	plasmid absent	plasmid absent	plasmid absent	plasmid absent	plasmid absent	plasmid absent
pACYC184	cat ←	3,880	V195V (GTC→GTT)	chloramphenicol acetyltransferase			1	1	1	plasmid absent	plasmid absent	plasmid absent	plasmid absent	plasmid absent	plasmid absent	plasmid absent	plasmid absent
pBGS18	– / –	1	intergenic (–/–)	–/–			1	1	1	plasmid absent	plasmid absent	plasmid absent	plasmid absent	plasmid absent	plasmid absent	plasmid absent	plasmid absent
pBGS18	– / –	3,996	intergenic (–/–)	–/–			plasmid absent	plasmid absent	plasmid absent	1	1	1	1	1	1	1	1

## Sheet: IncBOKZ_transfer
plasmid transmission route	# of screened transconjugants	# of p8C_IncBOKZ positive transconjugants
D8:RE1	5	1
D8:RE2	5	3
D8:RE3	5	2
D8:RS	3	1
D8:RE1:RE1	3	1
D8:RE1:RE2	3	0
D8:RE1:RE3	3	1
D8:RE2:RE1	3	1
D8:RE2:RE2	3	2
D8:RE2:RS	3	2
